# Supplementary material for: Twist exome capture allows for lower average sequence coverage in clinical exome sequencing
Source: Hum Genomics. 2023 May 3;17:39. doi: 10.1186/s40246-023-00485-5 (PMC10155375; doi:10.1186/s40246-023-00485-5)
Supplement: Supplementary file 4 — Additional file 4. DNA Concentration and QC Values. [file 40246_2023_485_MOESM4_ESM.xlsx]

## Sheet: Sheet1
Sample	Sample Type	Container Type	Quantity	Concentration	Ratio
Twist_1	DNA	Matrix Tube	386	512.53	1.88
Twist_2	DNA	Matrix Tube	392	240.54	1.89
Twist_3	DNA	Matrix Tube	386	198.34	1.88
Twist_4	DNA	Matrix Tube	71	98.88	1.89
Twist_5	DNA	Matrix Tube	77	286.46	1.88
Twist_6	DNA	Matrix Tube	327	289.48	1.92
Twist_7	DNA	Matrix Tube	404	214.73	1.94
Twist_8	DNA	Matrix Tube	321	109.38	1.94
Twist_9	DNA	Matrix Tube	65	20.98	1.75
Twist_10	DNA	Matrix Tube	398	261.96	1.91
Twist_11	DNA	Matrix Tube	410	228.21	1.92
Twist_12	DNA	Matrix Tube	339	538.95	1.87
Twist_13	DNA	Matrix Tube	380	193.19	1.9
Twist_14	DNA	REMP	114	15	n/a
Twist_15	DNA	REMP	100	15	n/a
Twist_16	DNA	REMP	68	15	n/a
Twist_17	DNA	REMP	113	15	n/a
Twist_18	DNA	REMP	383	15	n/a
Twist_19	DNA	REMP	385	15	n/a
Twist_20	DNA	Matrix Tube	500
V5_1	DNA	Matrix Tube	410	177.74	1.94
V5_2	DNA	Matrix Tube	404	226.34	1.91
V5_3	DNA	Matrix Tube	401.5	344.71	1.92
V5_4	DNA	Matrix Tube	289.7	437.9	1.89
V5_5	DNA	Matrix Tube	500
V5_6	DNA	Matrix Tube	500
V5_7	DNA	Matrix Tube	500
V5_8	DNA	Matrix Tube	500
V5_9	DNA	Matrix Tube	500
V5_10	DNA	Matrix Tube	500
V5_11	DNA	Matrix Tube	304	211.94	1.84
V5_12	DNA	Matrix Tube	500
V5_13	DNA	Matrix Tube	500
V5_14	DNA	Matrix Tube	346	262.71	1.97
V5_15	DNA	Matrix Tube	351	592.14	1.91
V5_16	DNA	Matrix Tube	596	375.35	1.9
V5_17	DNA	Matrix Tube	379.3	241.37	1.92
V5_18	DNA	Matrix Tube	500
V5_19	DNA	Matrix Tube	500
V5_20	DNA	Matrix Tube	500
V7_1	DNA	Matrix Tube	500
V7_2	DNA	Matrix Tube	500
V7_3	DNA	Matrix Tube	346	262.71	1.97
V7_4	DNA	Matrix Tube	351	592.14	1.91
V7_5	DNA	Matrix Tube	596	375.35	1.9
V7_6	DNA	Matrix Tube	379.3	241.37	1.92
V7_7	DNA	Matrix Tube	500
V7_8	DNA	Matrix Tube	500
V7_9	DNA	Matrix Tube	500
V7_10	DNA	Matrix Tube	44.6	140.03	1.83
V7_11	DNA	Matrix Tube	46.6	101.36	1.84
V7_12	DNA	Matrix Tube	422	306.49	1.93
V7_13	DNA	Matrix Tube	367.4	211.78	1.96
V7_14	DNA	Matrix Tube	369.6	271.77	1.93
V7_15	DNA	Matrix Tube	315.7	428.99	1.89
V7_16
V7_17
V7_18
V7_19
V7_20
SRS_1	DNA	Matrix Tube	257.2	389.61	1.88
SRS_2	DNA	Matrix Tube	219.5	433.17	1.87
SRS_3	DNA	Matrix Tube	165.9	618.45	1.86
SRS_4	DNA	Matrix Tube	85.8	541.55	1.88
SRS_5	DNA	Matrix Tube	87	227.14	1.89
SRS_6	DNA	Matrix Tube	221	526.82	1.9
SRS_7	DNA	Matrix Tube	120.8	611.56	1.91
SRS_8	DNA	Matrix Tube	237.7	789.34	1.9
SRS_9	DNA	Matrix Tube	112.9	547.84	1.84
SRS_10	DNA	Matrix Tube	156.3	282.15	1.88
SRS_11	DNA	Matrix Tube	111.5	1103.25	1.87
SRS_12	DNA	Matrix Tube	19	89.83	1.92
SRS_13	DNA Purified	Matrix Tube	28	151.75	1.81
SRS_14	DNA	Matrix Tube	158.9	614.1	1.89
SRS_15	DNA	Matrix Tube	24.1	632.01	1.92
SRS_16	DNA	Matrix Tube	271.8	215.87	1.92
SRS_17
SRS_18
SRS_19
SRS_20
LRS_1	DNA	Matrix Tube	51.3	515.63	1.95
LRS_2	DNA	Matrix Tube	81	357.65	1.95
LRS_3	DNA	Matrix Tube	91.8	236.17	1.93
LRS_4	DNA	Matrix Tube	146.9	353.44	1.95
LRS_5	DNA	Matrix Tube	13.3	163.06	2.02
LRS_6	DNA	Matrix Tube	129	263.69	1.88
LRS_7	DNA	Matrix Tube	186.2	297.57	1.88
LRS_8	DNA	Matrix Tube	126.8	447.48	1.94
LRS_9	DNA	Matrix Tube	198.7	245.86	1.96
LRS_10	DNA	Matrix Tube	222.5	400.17	1.93
LRS_11	DNA	Matrix Tube	141.3	254.29	1.95
LRS_12	DNA	Matrix Tube	122.3	744.31	1.92
LRS_13	DNA	Matrix Tube	116.4	471.12	1.92
LRS_14	DNA	Matrix Tube	102.9	361.88	1.91
LRS_15	DNA	Matrix Tube	93.3	282.58	1.91
LRS_16	DNA	Matrix Tube	201	356.26	1.93
LRS_17	DNA	Matrix Tube	191.5	344.43	1.95
LRS_18	DNA	Matrix Tube	68.4	431.03	1.95
T_70x_1	DNA	Matrix Tube	352.1	505.7	1.9
T_70x_2	DNA	Matrix Tube	369	202.08	1.87
T_70x_3	DNA	Matrix Tube	380	532.32	1.88
T_70x_4	DNA	Matrix Tube	351	544.06	1.89
T_70x_5	DNA	Matrix Tube	n/a	n/a	n/a
T_70x_6	DNA	Matrix Tube	500	n/a	n/a
T_70x_7
Tissue_1	DNA	Matrix Tube	74	22.41	1.56
Tissue_2	DNA	REMP	534	15	n/a
Tissue_3	DNA	REMP	510	15	n/a
Tissue_4	DNA	REMP	476	15	n/a
Tissue_5	DNA	Matrix Tube	500
